# Supplementary material for: Fluorogenic Biosensing with Tunable Polydiacetylene Vesicles
Source: Biosensors (Basel). 2025 Jan 7;15(1):27. doi: 10.3390/bios15010027 (PMC11763271; doi:10.3390/bios15010027)
Supplement: Supplementary file 1 [file biosensors-15-00027-s001.zip]

Archive with 1 entries (1 files):
- biosensors-3314030-supplementary.pdf
